# Supplementary material for: BplMYB46 from Betula platyphylla Can Form Homodimers and Heterodimers and Is Involved in Salt and Osmotic Stresses
Source: Int J Mol Sci. 2019 Mar 7;20(5):1171. doi: 10.3390/ijms20051171 (PMC6429157; doi:10.3390/ijms20051171)
Supplement: Supplementary file 1 [file ijms-20-01171-s001.zip]

Archive with 4 entries (3 files):
- supplementary files/~$╕╜═╝.docx
- supplementary files/╕╜═╝.docx
- supplementary files/╕╜▒φ.docx
- supplementary files/
